# Supplementary material for: Global miRNA expression analysis of serous and clear cell ovarian carcinomas identifies differentially expressed miRNAs including miR-200c-3p as a prognostic marker
Source: BMC Cancer. 2014 Feb 11;14:80. doi: 10.1186/1471-2407-14-80 (PMC3928323; doi:10.1186/1471-2407-14-80)
Supplement: Additional file 1 — FC- and p-values for 78 differentially expressed (ANOVA, FDR < 0.01%) miRNAs between HGSC, CCC and OSE. [file 1471-2407-14-80-S1.xlsx]

## Sheet: Additional file 1
Additional file 1. FC- and p-values for 78 differentially expressed (ANOVA, FDR<0.01%) miRNAs between HGSC, CCC and OSE.
	HGSC vs. OSE		CCC vs. OSE		HGSC vs. CCC
miRNAs	p-values	FC values	p-values	FC values	p-values	FC values
miR-101-3p	2.26547e-06	-4.57739	2.67025e-05	-3.95247	0.569057	-1.15811
miR-103a-3p	1.06845e-05	1.68475	8.64988e-06	1.76087	0.651566	-1.04518
miR-106a-5p	9.72851e-10	3.12713	4.21152e-05	1.91876	0.000561831	1.62977
miR-106b-5p	2.31363e-06	2.5905	0.00168601	1.81278	0.0336988	1.42902
miR-126-3p	0.00452818	2.10361	1.22909e-06	4.92092	0.00147838	-2.33927
miR-1271-5p	4.24436e-06	-5.64288	3.25e-06	-6.5688	0.618545	1.16409
miR-127-3p	5.04053e-08	-6.7498	0.0504933	-1.75107	1.47236e-05	-3.85466
miR-127-5p	1.48928e-08	-9.87178	0.00620937	-2.49183	5.43303e-05	-3.96167
miR-1291	4.83338e-06	-3.59279	0.000230609	-2.77451	0.260453	-1.29493
miR-134	8.26519e-08	-16.7141	0.0170621	-2.86965	0.000104048	-5.82446
miR-135a-3p	1.36732e-08	-6.88146	3.1463e-08	-7.1962	0.854355	1.04574
miR-140-3p	6.31867e-07	-7.64625	0.077453	-1.85469	0.000116723	-4.12266
miR-141-3p	1.09252e-11	46.1386	2.44018e-10	34.9198	0.420945	1.32127
miR-143-3p	1.26169e-07	-3.96141	0.213784	-1.30239	4.31091e-06	-3.04164
miR-145-5p	5.40386e-06	-3.36241	0.344863	-1.24702	8.49865e-05	-2.69635
miR-154-5p	3.07959e-06	-7.1293	0.0018676	-3.44154	0.0388101	-2.07154
miR-15b-5p	5.02096e-06	3.88981	0.0553525	1.66958	0.00150166	2.32982
miR-17-5p	4.61633e-09	3.03615	3.90841e-05	1.99271	0.00346544	1.52363
miR-182-5p	6.02703e-09	30.204	1.41845e-08	32.6733	0.848999	-1.08175
miR-183-5p	9.10221e-06	11.6642	2.039e-05	11.954	0.956966	-1.02485
miR-188-5p	4.45372e-07	-4.08872	6.77008e-05	-2.92446	0.12805	-1.39811
miR-18a-5p	1.35909e-07	5.70644	7.24768e-05	3.4317	0.0489245	1.66286
miR-200a-3p	7.25414e-10	33.5726	1.25932e-09	38.7514	0.708444	-1.15426
miR-200a-5p	3.01336e-13	33.5253	6.93336e-12	26.4919	0.386058	1.26549
miR-200b-3p	1.06972e-09	29.0995	2.90313e-08	21.0694	0.391865	1.38112
miR-200b-5p	2.8091e-11	10.2677	4.7738e-09	7.02637	0.0906771	1.46131
miR-200c-3p	1.20517e-12	16.5115	1.19023e-11	15.0374	0.682874	1.09803
miR-200c-5p	2.44563e-07	4.48607	0.00760562	1.96919	0.00086033	2.27813
miR-202-3p	8.04887e-06	-36.9195	0.253364	-2.26866	0.000228497	-16.2737
miR-204-5p	6.01679e-09	-4.4258	1.39876e-09	-5.52907	0.222913	1.24928
miR-20a-5p	1.91681e-07	2.78652	0.0234352	1.46221	0.000170368	1.90568
miR-214-3p	4.86579e-07	-7.29944	0.00929838	-2.4768	0.00136856	-2.94713
miR-24-3p	6.54915e-08	1.56145	1.76839e-05	1.40076	0.0843258	1.11471
miR-296-3p	1.03632e-06	5.37511	0.859097	-1.05272	6.29536e-07	5.65848
miR-299-3p	8.02023e-07	-9.59579	0.00452765	-3.23854	0.0049578	-2.963
miR-29b-2-5p	5.94779e-05	-3.10457	4.61347e-06	-4.2819	0.188741	1.37922
miR-29c-3p	1.49511e-06	-7.06557	1.93674e-06	-7.81985	0.752849	1.10675
miR-29c-5p	1.3196e-05	-2.87878	2.61757e-07	-4.255	0.0600483	1.47805
miR-328	4.07561e-06	-3.89383	1.85121e-06	-4.61216	0.479909	1.18448
miR-362-5p	3.68845e-09	-4.51983	3.10694e-06	-3.01855	0.0302571	-1.49735
miR-370	2.60671e-06	-7.35286	0.414086	-1.34826	2.77894e-05	-5.45361
miR-376c-3p	5.18523e-07	-11.6835	0.0282913	-2.53819	0.000376532	-4.60307
miR-378a-5p	6.0128e-06	5.86264	0.775489	1.10204	1.36915e-05	5.31982
miR-379-5p	2.73944e-06	-10.2922	0.0945371	-2.0787	0.00038807	-4.95127
miR-381-3p	1.03084e-09	-12.6045	8.47542e-05	-3.95527	0.000287771	-3.18676
miR-383	8.21517e-12	-33.6691	1.54003e-11	-38.6819	0.656821	1.14888
miR-424-5p	2.6442e-09	-26.0263	4.02868e-06	-10.0572	0.0173522	-2.58784
miR-424-3p	9.68321e-08	-16.3613	0.000348769	-5.46231	0.00878196	-2.99531
miR-425-5p	2.23009e-08	4.97039	3.23775e-08	5.36905	0.710679	-1.08021
miR-4269	4.35376e-08	-9.49874	4.21476e-06	-6.27862	0.178083	-1.51287
miR-432-5p	4.24558e-06	-8.09268	0.289927	-1.52291	9.34678e-05	-5.31398
miR-4324	1.66067e-10	-12.5296	4.19839e-10	-13.2888	0.819041	1.0606
miR-433	4.0077e-07	-10.4646	0.0257248	-2.44139	0.000326298	-4.28635
miR-485-5p	3.44042e-07	-13.5899	0.0913115	-2.07346	4.8608e-05	-6.55421
miR-493-3p	4.7872e-09	-10.409	0.0195189	-2.09046	3.7889e-06	-4.9793
miR-494	6.50224e-06	-2.30498	0.449883	-1.1306	5.85554e-05	-2.03872
miR-500a-5p	6.13202e-08	-3.86699	5.05643e-05	-2.56663	0.0337668	-1.50664
miR-500a-3p	2.88107e-08	-5.05256	4.88683e-05	-2.96496	0.0175798	-1.70409
miR-501-3p	1.01663e-07	-5.06444	0.000111367	-2.97858	0.0264163	-1.70029
miR-502-3p	1.43614e-08	-5.68503	4.58975e-05	-3.09418	0.00953069	-1.83733
miR-503-5p	1.43413e-06	-8.11775	0.0300038	-2.3029	0.00097611	-3.52501
miR-508-5p	0.017215	-6.48647	0.00440227	11.5575	3.05448e-06	-74.9677
miR-509-3-5p	0.00394106	-10.1527	0.0118951	8.33171	1.92397e-06	-84.5892
miR-509-3p	0.00425064	-10.286	0.0141852	8.1068	2.57675e-06	-83.3862
miR-509-5p	0.0720866	-2.97698	0.000559598	11.435	1.83955e-06	-34.0417
miR-510	0.00927476	-5.21339	0.00792167	6.08981	2.99624e-06	-31.7485
miR-514b-5p	0.00973221	-6.49682	0.00375488	9.78441	1.34305e-06	-63.5676
miR-532-3p	2.66975e-07	-4.49812	3.31319e-05	-3.23845	0.149076	-1.38897
miR-532-5p	5.62731e-08	-4.53471	0.000140763	-2.62628	0.0124219	-1.72666
miR-542-5p	1.72642e-08	-16.6003	4.58349e-05	-6.32066	0.0114347	-2.62635
miR-574-3p	5.91121e-06	-2.49127	0.000154711	-2.1471	0.368756	-1.16029
miR-874	4.70152e-09	-5.05195	1.46076e-07	-4.23254	0.364511	-1.1936
miR-885-5p	0.0247093	2.50012	5.02752e-07	14.846	8.36138e-05	-5.93812
miR-887	5.97407e-08	-9.55348	3.39668e-05	-5.04811	0.0462737	-1.89249
miR-93-5p	7.44861e-08	3.55289	3.85482e-06	2.91974	0.268221	1.21685
miR-93-3p	1.2845e-06	3.63759	0.0575779	1.55634	0.000368048	2.33727
miR-99a-5p	1.18912e-05	-5.63887	4.07486e-06	-7.3003	0.431378	1.29464
miR-99a-3p	6.2693e-09	-3.82215	8.29145e-09	-4.10865	0.65736	1.07496
FC: Fold change. HGSC: High-grade serous ovarian carcinoma. OSE: ovarian surface epithelium. CCC: Clear cell ovarian carcinoma.
